# Supplementary material for: Troxerutin Stimulates Osteoblast Differentiation of Mesenchymal Stem Cell and Facilitates Bone Fracture Healing
Source: Front Pharmacol. 2021 Aug 9;12:723145. doi: 10.3389/fphar.2021.723145 (PMC8381475; doi:10.3389/fphar.2021.723145)
Supplement: Supplementary file 2 [file DataSheet4.ZIP]

Archive with 10 entries (9 files):
- Figure 6-2 HE/
- Figure 6-2 HE/Control-4w-2.tif
- Figure 6-2 HE/Control-6w-2.tif
- Figure 6-2 HE/TRX-200uM-4W-2.tif
- Figure 6-2 HE/TRX100uM- 6w  -2.tif
- Figure 6-2 HE/TRX100uM-4W-2.tif
- Figure 6-2 HE/TRX200uM-6W-2.tif
- Figure 6-2 HE/blank 4w -2.tif
- Figure 6-2 HE/blank-6w-2.tif
- Figure 6-2 HE/~$TRX-20200512.ppt
