# Supplementary material for: Troxerutin Stimulates Osteoblast Differentiation of Mesenchymal Stem Cell and Facilitates Bone Fracture Healing
Source: Front Pharmacol. 2021 Aug 9;12:723145. doi: 10.3389/fphar.2021.723145 (PMC8381475; doi:10.3389/fphar.2021.723145)
Supplement: Supplementary file 3 [file DataSheet1.ZIP]

Archive with 7 entries (6 files):
- Figure3B WB/Figure 3B-Total B-catenin.tif
- Figure3B WB/Figure 3B-Total GAPDH.tif
- Figure3B WB/Figure 3B-cytoplasm  B-catenin.tif
- Figure3B WB/Figure 3B-cytoplasm GAPDH.tif
- Figure3B WB/Figure 3B-nucleic  B-catenin.tif
- Figure3B WB/Figure 3B-nucleic Laminb1.tif
- Figure3B WB/
