# Supplementary material for: Troxerutin Stimulates Osteoblast Differentiation of Mesenchymal Stem Cell and Facilitates Bone Fracture Healing
Source: Front Pharmacol. 2021 Aug 9;12:723145. doi: 10.3389/fphar.2021.723145 (PMC8381475; doi:10.3389/fphar.2021.723145)
Supplement: Supplementary file 6 [file DataSheet2.ZIP]

Archive with 17 entries (16 files):
- Figure 7 IHC/
- Figure 7 IHC/OCN-4W-Control-1.jpg
- Figure 7 IHC/OCN-4W-TRX200uM-1.jpg
- Figure 7 IHC/OCN-4W-TRX200uM-2.jpg
- Figure 7 IHC/OCN-4W-control-2.jpg
- Figure 7 IHC/OCN-6W-Control-2.jpg
- Figure 7 IHC/OCN-6W-Control1.jpg
- Figure 7 IHC/OCN-6W-TRX200uM-1.jpg
- Figure 7 IHC/OCN-6W-TRX200uM-2.jpg
- Figure 7 IHC/OSX-4W-Control1.jpg
- Figure 7 IHC/OSX-4W-Control2.jpg
- Figure 7 IHC/OSX-4W-TRX200uM-1.jpg
- Figure 7 IHC/OSX-4W-TRX200uM-2.jpg
- Figure 7 IHC/OSX-6W-Control.jpg
- Figure 7 IHC/OSX-6W-TRX200uM-1.jpg
- Figure 7 IHC/OSX-6W-TRX200uM-2.jpg
- Figure 7 IHC/OSX-6W-control2.jpg
